# Supplementary material for: Molecular Characterization, Gene Evolution and Expression Analysis of the F-Box Gene Family in Tomato (Solanum lycopersicum)
Source: Genes (Basel). 2021 Mar 14;12(3):417. doi: 10.3390/genes12030417 (PMC7998346; doi:10.3390/genes12030417)
Supplement: Supplementary file 1 [file genes-12-00417-s001.zip]

Archive with 4 entries (4 files):
- S.Fig 1.tif
- Table S1.xls
- Table S2.xls
- Table S3.xlsx
