# Supplementary material for: Molecular Characterization, Gene Evolution and Expression Analysis of the F-Box Gene Family in Tomato (Solanum lycopersicum)
Source: Genes (Basel). 2021 Mar 14;12(3):417. doi: 10.3390/genes12030417 (PMC7998346; doi:10.3390/genes12030417)
Supplement: Supplementary file 1 [file genes-12-00417-s001.zip › Table S1.xls]

## Sheet: Sheet1
Name	Forward primer sequence	Reverse primer sequence
SlFBX5	TAGAGAGGCCCCTCCCAAC	GCCTACGAAGTGCAGGCTT
SlFBX24	TGCTCGCAATGTGGTGATCT	ATGGATTGGGGATTCACGGG
SlFBX33	TCTGGGTAACCCCTTTTGGC	AACCAACCCCCTTATCCCCT
SlFBX38	GAGACTTGCCAGAAAGCTGC	TGTTGGTCGCTAGCGTTTGA
SlFBX42	TCCAACACAGCCGCTACATT	CAAACTGAACTGGAAGAAAGGGA
SlFBX51	AATTGTTCAGCGTCCGGAGT	ATGGTTCCATCCCGAAACCC
SlFBX65	CGTTTCATGCTTTTCGGAATTGG	AGAGAGACTTTGTGGGCAGC
SlFBX67	TTAGTGTCCGGTTCTTTGCAG	CAACAACAAGATAGTCAAAGACTCA
SlFBX79	CAGCAGCTTGGAGGAAGCTA	CACGGTTCCCTACTGCACAT
SlFBX90	CAAGGGTGGCCTCACAGATT	GTGAGCACACGACTCCAGAA
Slβ-Actin	AAGCATGAAGATACAGGGAGTGTG	ACATGTTGGAGAAGGCTCTTATTTAAA

## Sheet: Sheet2
ID	Name	Chr	Sta.	End	aa	MW	pI
Solyc00g012660.1.1	SlFBX1	0	10781	12274	405	46.8988	8.54
Solyc00g014960.1.1	SlFBX2	0	1194	5480	655	74.8573	5.61
Solyc00g014980.1.1	SlFBX3	0	9545	15976	507	58.0312	6.58
Solyc00g016490.1.1	SlFBX4	0	8805	9984	292	33.6357	4.46
Solyc00g018770.1.1	SlFBX5	0	7820	12673	741	85.281	9.43
Solyc00g024570.2.1	SlFBX6	0	3062	4897	555	63.3091	8.41
Solyc00g269810.2.1	SlFBX7	0	35	1919	365	42.2977	8.6
Solyc01g005300.3.1	SlFBX8	1	216877	220489	589	64.7583	6.8
Solyc01g005970.3.1	SlFBX9	1	642039	647471	437	49.2823	9.8
Solyc01g006250.2.1	SlFBX10	1	861410	864064	74	8.5697	10.22
Solyc01g006990.3.1	SlFBX11	1	1555895	1557716	497	55.9263	5.8
Solyc01g007930.3.1	SlFBX12	1	2041631	2056135	357	39.9222	10.38
Solyc01g008660.3.1	SlFBX13	1	2653073	2657841	423	48.1614	8.31
Solyc01g022740.3.1	SlFBX14	1	32747281	32752774	437	49.5005	10.08
Solyc01g056280.3.1	SlFBX15	1	52758076	52759274	385	45.0631	6.25
Solyc01g067280.3.1	SlFBX16	1	75508523	75511910	247	28.5046	7.11
Solyc01g067680.3.1	SlFBX17	1	76371460	76375015	388	43.0703	9.67
Solyc01g087910.3.1	SlFBX18	1	82647437	82663948	442	49.3093	8.85
Solyc01g094520.3.1	SlFBX19	1	85832778	85832778	399	44.2588	5.5
Solyc01g095800.3.1	SlFBX20	1	86853726	86857932	501	55.0769	7.5
Solyc01g104670.3.1	SlFBX21	1	92984857	92989308	427	47.794	9.54
Solyc01g104980.3.1	SlFBX22	1	93192395	93195152	474	52.2611	7.04
Solyc01g111920.3.1	SlFBX23	1	97997257	98003060	406	46.2584	4.99
Solyc02g062670.3.1	SlFBX24	2	34943901	34947426	416	46.8558	9.3
Solyc02g070480.3.1	SlFBX25	2	40789292	40790119	52	5.8807	4.82
Solyc02g070600.2.1	SlFBX26	2	40884390	40887353	426	48.342	9.23
Solyc02g070620.3.1	SlFBX27	2	40891194	40893365	428	48.4944	9.28
Solyc02g070845.1.1	SlFBX28	2	41003242	41007408	429	50.0448	9.6
Solyc02g079090.3.1	SlFBX29	2	44266916	44269273	372	43.3256	8.3
Solyc02g082315.1.1	SlFBX30	2	46572070	46580455	105	11.8903	5.96
Solyc02g083170.3.1	SlFBX31	2	47229369	47233413	486	54.998	4.83
Solyc02g085130.3.1	SlFBX32	2	48748259	48750836	405	45.5167	10.02
Solyc02g086440.3.1	SlFBX33	2	49743422	49748340	378	41.4765	5.39
Solyc02g087270.3.1	SlFBX34	2	50361310	50365770	596	66.7637	8.18
Solyc02g092290.3.1	SlFBX35	2	54049555	54053819	521	58.9379	4.93
Solyc02g093220.3.1	SlFBX36	2	54791376	54797286	230	25.6295	8.97
Solyc03g007750.3.1	SlFBX37	3	2273936	2278777	293	32.8732	8.93
Solyc03g026170.3.1	SlFBX38	3	3593341	3606153	615	69.7531	7.19
Solyc03g033980.3.1	SlFBX39	3	5709444	5713153	409	45.8489	9.67
Solyc03g061650.2.1	SlFBX40	3	33768674	33771084	380	44.054	6.83
Solyc03g112595.1.1	SlFBX41	3	64467861	64468863	243	28.2563	8.7
Solyc03g119500.1.1	SlFBX42	3	69572982	69574753	555	65.656	9.5
Solyc03g119890.3.1	SlFBX43	3	69910292	69913914	572	65.6866	8.61
Solyc03g122100.2.1	SlFBX44	3	71544834	71550692	409	46.153	6.24
Solyc04g005880.1.1	SlFBX45	4	566557	567999	398	45.6304	9.12
Solyc04g051870.2.1	SlFBX46	4	51109895	51113214	316	35.2228	9.57
Solyc04g055203.1.1	SlFBX47	4	53787617	53810829	476	54.302	7.07
Solyc04g063380.3.1	SlFBX48	4	55526189	55529708	364	40.1522	7.75
Solyc04g063430.2.1	SlFBX49	4	55573180	55573815	168	19.2541	6.1
Solyc04g064480.3.1	SlFBX50	4	55618737	55644882	35	4.0799	9.66
Solyc04g071440.3.1	SlFBX51	4	58506204	58510657	426	47.6019	9.9
Solyc04g071750.3.1	SlFBX52	4	58795475	58798766	200	22.9351	9.9
Solyc04g074490.3.1	SlFBX53	4	60567529	60578930	967	110.521	4.94
Solyc04g076520.2.1	SlFBX54	4	61489629	61492511	607	67.4376	7.85
Solyc04g077775.1.1	SlFBX55	4	62761951	62765756	456	51.7562	5.15
Solyc04g078390.2.1	SlFBX56	4	63217023	63217673	196	22.3456	10.09
Solyc04g079025.1.1	SlFBX57	4	63714784	63717259	485	56.452	8.27
Solyc04g079800.3.1	SlFBX58	4	64205806	64211992	415	47.9343	8.28
Solyc04g081980.2.1	SlFBX59	4	65889160	65890615	136	15.3604	8.75
Solyc04g082580.3.1	SlFBX60	4	66298267	66307943	583	66.4845	8.67
Solyc05g005400.2.1	SlFBX61	5	314188	317488	401	45.7351	9.54
Solyc05g005410.1.1	SlFBX62	5	322909	324336	393	44.5436	7.82
Solyc05g005420.2.1	SlFBX63	5	326556	328271	424	48.425	7.62
Solyc05g005430.2.1	SlFBX64	5	328983	330764	326	37.08	6.7
Solyc05g007380.2.1	SlFBX65	5	1985661	1990379	396	45.7895	8.3
Solyc05g010365.1.1	SlFBX66	5	4518366	4520710	351	39.9479	6.26
Solyc05g010367.1.1	SlFBX67	5	4521611	4523184	336	37.9212	8.95
Solyc05g013410.3.1	SlFBX68	5	6480442	6484790	349	38.8063	10.16
Solyc05g015000.1.1	SlFBX69	5	9286067	9287896	405	47.037	5.72
Solyc05g015520.3.1	SlFBX70	5	10826066	10831692	466	52.5289	9.21
Solyc05g046295.1.1	SlFBX71	5	59353420	59354830	373	43.4578	9.47
Solyc05g051583.1.1	SlFBX72	5	62813184	62815193	407	47.1959	7.9
Solyc06g005050.3.1	SlFBX73	6	24511	26785	285	33.4968	7.9
Solyc06g053360.3.1	SlFBX74	6	36180485	36204549	1153	127.504	6.32
Solyc06g054440.3.1	SlFBX75	6	37322111	37333335	607	65.6685	7.39
Solyc06g084060.3.1	SlFBX76	6	49364187	49369164	591	64.3965	7.79
Solyc07g005750.3.1	SlFBX77	7	602141	605338	312	35.6053	6.69
Solyc07g008250.3.1	SlFBX78	7	2976097	2979715	641	68.2668	6.68
Solyc07g017750.3.1	SlFBX79	7	7927962	7930736	540	58.6637	8.18
Solyc07g025105.1.1	SlFBX80	7	24476515	24479343	257	29.6842	7.41
Solyc07g047680.2.1	SlFBX81	7	59040901	59041528	129	15.1515	7.73
Solyc07g047760.2.1	SlFBX82	7	59084664	59085709	305	34.6572	5.57
Solyc07g052580.1.1	SlFBX83	7	61189631	61191538	433	49.0185	7.89
Solyc07g053040.2.1	SlFBX84	7	61620967	61623758	535	60.8486	9.62
Solyc07g053250.3.1	SlFBX85	7	61850241	61861415	41	4.9137	8.21
Solyc07g054330.3.1	SlFBX86	7	62820106	62822534	490	56.6616	8.47
Solyc07g054370.3.1	SlFBX87	7	62832859	62845737	531	61.4581	8.59
Solyc07g054590.1.1	SlFBX88	7	62997150	63001964	1000	115.122	6.31
Solyc07g054600.3.1	SlFBX89	7	63008150	63010542	445	51.4927	7.9
Solyc07g054620.3.1	SlFBX90	7	63017385	63020780	565	65.6271	5.44
Solyc07g055020.3.1	SlFBX91	7	63293866	63303803	410	47.1712	6.05
Solyc07g055770.2.1	SlFBX92	7	63840872	63842046	335	38.8817	5.41
Solyc07g062390.3.1	SlFBX93	7	65286489	65294312	386	43.0425	9.18
Solyc07g064260.2.1	SlFBX94	7	66608728	66612668	384	43.9716	6.85
Solyc07g066120.3.1	SlFBX95	7	67753681	67763925	479	53.7416	8.51
Solyc08g005312.1.1	SlFBX96	8	243110	247676	340	39.256	6.86
Solyc08g013750.3.1	SlFBX97	8	3209355	3215482	123	14.4528	7.85
Solyc08g013758.1.1	SlFBX98	8	3232100	3233483	361	42.1693	4.71
Solyc08g013800.3.1	SlFBX99	8	3238089	3239973	294	33.4247	6.12
Solyc08g015696.1.1	SlFBX100	8	5521514	5525412	229	26.3822	5.65
Solyc08g060810.3.1	SlFBX101	8	45625720	45631166	665	71.1689	7.41
Solyc08g061820.3.1	SlFBX102	8	49618762	49628604	981	107.408	4.63
Solyc08g068510.2.1	SlFBX103	8	57714856	57717673	442	51.2102	7.26
Solyc08g068530.3.1	SlFBX104	8	57723835	57727383	589	68.3521	5.2
Solyc08g075380.3.1	SlFBX105	8	59634440	59640833	416	47.5959	4.16
Solyc09g005480.3.1	SlFBX106	9	331223	334071	396	46.305	9.12
Solyc09g005520.2.1	SlFBX107	9	345606	348242	391	45.4254	9.78
Solyc09g005770.1.1	SlFBX108	9	541522	544146	424	48.0361	8.67
Solyc09g009880.3.1	SlFBX109	9	3356212	3360991	376	43.1423	8.44
Solyc09g065880.3.1	SlFBX110	9	64385352	64390186	592	64.6928	6.87
Solyc09g072940.2.1	SlFBX111	9	66042263	66045117	285	32.8398	5.77
Solyc09g074510.3.1	SlFBX112	9	66732712	66738900	396	44.4256	9.53
Solyc09g074520.3.1	SlFBX113	9	66755672	66759654	581	65.5039	7.05
Solyc09g091160.2.1	SlFBX114	9	70965429	70969865	318	36.4476	7.67
Solyc09g092060.2.1	SlFBX115	9	71695234	71697135	155	18.3613	10.14
Solyc09g092540.1.1	SlFBX116	9	72064637	72067193	409	47.4607	9.01
Solyc09g098370.3.1	SlFBX117	9	72692034	72712223	1662	189.118	9
Solyc10g017680.1.1	SlFBX118	10	5817252	5818196	268	30.4598	9.7
Solyc10g046970.2.1	SlFBX119	10	38902402	38906513	426	47.7942	10.03
Solyc10g051160.1.1	SlFBX120	10	51564015	51565057	270	30.3512	5.39
Solyc10g078410.2.1	SlFBX121	10	60364725	60367089	389	45.1281	7.01
Solyc10g081620.2.1	SlFBX122	10	62791692	62800688	1034	117.931	5.9
Solyc10g083480.2.1	SlFBX123	10	63385563	63388194	429	48.9173	5.58
Solyc11g005590.1.1	SlFBX124	11	446531	449373	265	28.871	7.87
Solyc11g006740.2.1	SlFBX125	11	1345577	1348343	289	33.1865	4.62
Solyc11g008300.1.1	SlFBX126	11	2514406	2515554	266	30.5771	8.69
Solyc11g011225.1.1	SlFBX127	11	4283386	4286113	431	48.8795	7.82
Solyc11g011540.2.1	SlFBX128	11	4593265	4596096	370	42.8833	5.58
Solyc11g011546.1.1	SlFBX129	11	4612604	4613728	342	38.9264	4.61
Solyc11g011548.1.1	SlFBX130	11	4616792	4622892	494	57.4415	9.2
Solyc11g012540.2.1	SlFBX131	11	5353703	5355414	438	49.3617	7.84
Solyc11g012550.2.1	SlFBX132	11	5363269	5366234	362	41.1883	8.12
Solyc11g012560.2.1	SlFBX133	11	5369419	5374155	410	46.7159	8.29
Solyc11g064780.2.1	SlFBX134	11	50239486	50242715	518	59.9822	4.95
Solyc11g065000.2.1	SlFBX135	11	50617681	50622689	393	46.2144	7.3
Solyc11g069120.1.1	SlFBX136	11	54020118	54021135	324	38.3048	8.87
Solyc11g072080.1.1	SlFBX137	11	55653492	55654797	400	43.3985	8.65
Solyc12g009560.2.1	SlFBX138	12	2815688	2819430	637	67.6848	7.17
Solyc12g040710.1.1	SlFBX139	12	55857414	55859431	381	44.038	7.33
