# Supplementary material for: Molecular Characterization, Gene Evolution and Expression Analysis of the F-Box Gene Family in Tomato (Solanum lycopersicum)
Source: Genes (Basel). 2021 Mar 14;12(3):417. doi: 10.3390/genes12030417 (PMC7998346; doi:10.3390/genes12030417)
Supplement: Supplementary file 1 [file genes-12-00417-s001.zip › Table S3.xlsx]

## Sheet: xin137gene_cis
	AAGAA-motif	ABRE	ABRE3a	ABRE4	AE-box	ARE	AT-rich	AT~TATA-box	Box	CAAT-box	CAT-box	CGTCA-motif	ERE	G-box	GATA-motif	GT1-motif	LTR	MBS	MRE	MYB-like	MYB	MYC	Myb-binding	Myb	Myc	O2-site	P-box	STRE	TATA-box	TATA	TC-rich	TCA-element	TCA	TCT-motif	TGA-element	TGACG-motif	WRE3	WUN-motif	as-1	circadian
SlFBX1	2							1	3	39		1			1	1		1		2	2	1		1	1			2	27		1				1	1		1	1
SlFBX10	2							42	1	37	1		3				2		2			2		1					151	4					1			1		1
SlFBX100	3					1			1	41			2			2		2		3	4	6		2			1	1	52									3
SlFBX101	1	3	1	1		2	1	6	2	27		1	3	3		5		1		2	3	2	1	1	1				43	2	1					1			1
SlFBX102						2	1	1	1	16			1	2	1					1	2							1	20	1	1		1	1	2					1
SlFBX103	1	2	2	2	1	1				32				4			1	3	1	2	6	4	2	4	1		1		14			1		1
SlFBX104	1	6	3	3		3		13		26		1		6	1			1		1	1	1		2				2	59	1	2	1	1	2		1			1
SlFBX105	2					2		1	1	42		1				1		1		1	2	3	1	1				1	21						1	1		4	1	1
SlFBX106	3					1		4		31	1	1									4	1	1	2				2	22			3	1			1		1	1
SlFBX107	1					3	1	3		34					1	1					3	2	3			1		3	26		1		1	2			1
SlFBX108					1			12	1	27		1	2			2			1	3	5	2		1			1	3	64					1		1			1
SlFBX109	1	3	1	1		1		3	3	14		2	2	3		1		3		1	2		1	4		2		2	32		1	1	1			2		2	2
SlFBX11	1					2		13	2	29	1	1								1	3	6				1			59							1			1
SlFBX110	1	1				2	1	2	3	21		2	2				6			1	1	2						1	42	1	1	1	1	1		2			2	1
SlFBX111	4							4	5	23	1	1	3			3		1		3	3	2		2				1	40						1	1			1
SlFBX112	1				1	1	3	14	4	30		2	1						1	1	2	3			1		2	2	101	2	2	1	1		2	2		1	2
SlFBX113	1	1							5	39			3		1	3				2	2	1			1	1			47	2	2	1	1
SlFBX114	1	1	1	1	3		2	5	5	30				1		1						1			1				78	1	1			1				2
SlFBX115					1		3	9	1	32	1		2							1	2								82	1	1			1				2
SlFBX116		1	1	1		1		6	1	18		1	5	2								1			1			3	53	2						1		4	1
SlFBX117					1	2		3	1	23	1				1	1					2	3		2	1	1		3	25						1		1	1
SlFBX118	3								1	33				1		5		1	1		2	3		1					19		1				1			1
SlFBX119	1	3	2	2			1	2	1	32			2	3			1			1	3	3		2				4	55	2	2							1		1
SlFBX12	2	2						14	4	23		1	2	2	1		2				1	2			1			1	76				1			1	1	1	1
SlFBX120		3	1	1	1	1		3	1	41	1	1	4	1	1				1	1	1	1		1	1			1	37		1	1		1		1	1	1	1
SlFBX121	1	1			2	1		1	1	24		1	2			1		1	1	1	2	1		2		1		1	28				1	1		1			1
SlFBX122		2	2	2		1		15	3	29		3		2	1	1		1		3	3	2		1		1			87	2		1		2		3		1	3
SlFBX123	1					1		16	3	29			2								4		2			1			78	2					1					1
SlFBX124	1	1				2		3		31		4		1		2	2	2				2		3				1	32			1	1		2	4			4
SlFBX125		2	2	2	1	1		2	4	33				3		2	2			1	2	1	1	1	1			5	62	2					1			2
SlFBX126	1	2						2	3	55		1	2	1	1						1	1	1	1	1				30					1		1		5	1	1
SlFBX127	1					1	1	11	2	33			3		1	2				1	1	4		1			1		92	2			1	1	1			5
SlFBX128					2			1	3	30								1	1		3	5		2			1	1	15			1
SlFBX129	3	4	2	2				1		33	2	2		4	1						3		1					2	9		1			1		2	1	1	2
SlFBX13	1	2	1	1	2			3	3	26				2		1		1		2	3	2		2			1		22		1			2						1
SlFBX130		3	1	1		3		2	1	32	1			3	1						4	1	1					3	13								2	1
SlFBX131	4					1	1		3	45		1						1		1	2	8		1			3	1	16	1	1	2		3	2	1	2		1
SlFBX132	3				1	1			4	40		1						1		1	1	5		2		1			13		1		1			1		1	1
SlFBX133		3			1	1	1	11	2	24		2	5	2	1		1	1			1	3	1	3	1		1	4	53						1	2			2
SlFBX134	1							6	5	33			2		1		1				3	1	2				1	3	72	2
SlFBX135		5	1	1	1			13	3	31		1		3		1				1	2	3				1			68		1					1	1		1	1
SlFBX136	2	6				1	2		2	30	1	1		3	2			1			3	2	2	1		1		5	13		1	1	1	1		1		1	1	1
SlFBX137	1					4	1	2	2	33		1	2		1						1	3						4	40		1					1			1
SlFBX138		3				2		7	8	30	1	1	4	3						1	1	1		1		1			62	2	2	1		1	1	1		2	1
SlFBX139	2	3	2	2	2	2		31	5	20			2	3		1	1	1	2		2	3	1	3					98	1	1	1			2			1
SlFBX14	3	1						4	1	25	1	3	1		1					2	2				1		1	3	48			1	1	1		3		2	3
SlFBX15	2					1		11	4	32		1	2			2				1	3	4	2	2	2				69	1	1	1	1	2		1			1	1
SlFBX16	2	2						1	6	27		3	2	1		4			1	2	2	1			1		1	1	39	1		1				3		1	3
SlFBX17		2	1	1	1			6	14	31		2		1							1		1	2				1	58					3		2		1	2
SlFBX18	2	1			1	2		4	2	43				1	1	2				3	3	5		2				1	51	2
SlFBX19	1	2			1	3		4		28		1	2	2	1		1				1	4		1				1	38	2		1		2		1		1	1	3
SlFBX2	1	3	1	1	1	2		8	1	23		3		2							3	3	2		1				50	1				2		3			3
SlFBX20		2	1	1		3		3		30	1			1		1				1	4	2	1	1				2	22		1			2			1	1
SlFBX21	1	1	1	1				12	2	24			3	1								1			1				56	3				1				5		2
SlFBX22		1			1	1		5	3	24		2			1			2				1		4				3	36	1				1	1	2		1	2
SlFBX23	4	1	1	1			1	6	2	23		2		3			1	2			2	4		2	2				54					2	2	2	1		2
SlFBX24	2					1		4	6	31		1	4			2	1			1	1	2						1	67	1				1		1		1	1
SlFBX25	1	1					1	1		26	1		2	1	1	2				2	2	3							34	2								1
SlFBX26						1		1	1	33						1		1		1	3	3		1		1		1	23	1	1	3	1	2				1
SlFBX27		3				2		6	6	37		1	4	2		1	1			1	1						1	3	51	1				2		1	1	2	1	2
SlFBX28	2				1	1		2	1	26			1	1		1	1	1			4	1	1	4				1	30	1	1	1
SlFBX29	1	3				1		2	1	18		2		2				1		1	2	1		2				4	30					2		2			2
SlFBX3		3	1	1			1	1	1	35		2	2	2		1	1	1			2	2	1	2				1	29	1			1	1	1	2			2
SlFBX30	3	2				1		4	1	29				1	1						2			1		1		4	24	1			2	1				2
SlFBX31							1	7	6	26			3	1	1							3					1	2	75	2	1						1
SlFBX32						1	1	15	1	21			4			1					1		1		2			1	84									1
SlFBX33		4	1	1		1		9	6	20			2	4						1	4			2	1			1	90	2
SlFBX34							1	2	5	30	1			1		1	1		1			4							57	2				1
SlFBX35	1				1	2		2	5	27	1	1	3			3				3	4	2	1					2	39					2		1			1
SlFBX36		2						5	2	37	1	1	1	1				2	1			6		4					90			1	1	1		1			1
SlFBX37		1						16	4	41	1								1			2						3	109	1		1		1
SlFBX38	1					2		19	1	31	1		1			1				1	2	6		1		1	1		150	4				1			1
SlFBX39	3	1				1		1	3	33			5						1		1	1	1		1				38			1					1			1
SlFBX4		1	1	1		3		8	6	36		7	1	1								4						8	50	1	1					7			7
SlFBX40	1	1			1	2		5	2	35		3	1	1		4			2	2	3	2						3	41			1				3	1	2	3
SlFBX41		2	1	1	1			3	2	23			2	1	1				2			1			1				84	4	1		1					2
SlFBX42	1					1		4	1	35						1					1	2	1						33	2		1	1	1				1
SlFBX43	1	2				1		1	4	30			3	3		1		1		1	1	2		1					42	1		1					1
SlFBX44	1				2			7	5	29			4		1		3			2	2			1				1	81	1		2		1				1		2
SlFBX45	1						1	1	7	37		1	1		1	2		1		1	2	4		2	1	1			18							1	1	1	1
SlFBX46	1	3	1	1	1	2	1		4	27	1	2	2	2	3	1	2					2		1		1		1	44	1	1					2			2
SlFBX47	1	2	1	1				6	4	23	1	1	3	2	1		1	1		2	2	4		1				1	57	2		1		1		1	1	1	1
SlFBX48	1	5				1		4	7	20			3	3								1						2	61	1			2
SlFBX49	1	2	1	1	2				2	24	2	1		3	1	1	2		1		1	3							28	2		2			1	1			1
SlFBX50		1			1	1		1	1	27	2	1				4			1	3	8	1	1			2	1		17	1						1	3	1	1	1
SlFBX51	1							5	4	23			1			2					1			1				3	73	2			1	1
SlFBX52										2		1			1														16	1				2		1			1
SlFBX53	1	2						15	1	5			1	1			1		1	1	1				2		1		46			1			1			1
SlFBX54	4	1	1	1	1	4		7	1	36		1	3	1		1	1			2	3	2		1		1			71	3				2		1			1
SlFBX55	1				1			2	5	18			1									2				1			20	1	1	1		1
SlFBX56								3	2	32		3	3					1	1	1	1	2		2			2	2	46	2						3	1		3	1
SlFBX57	2	1	1	1			1	7		16		2	1	1		1		1		1	3	2	1	2					48		2			1	1	2			2
SlFBX58	3	2			1	2		3	5	40	1	1	4	1		1	1					5			1			1	59	1	1					1			1	1
SlFBX59		5	1	1		2		4	3	25			2	3						1	1	1							55			1						2
SlFBX6		2				1		2	1	23		1	2	1			1		1			1				1	2		24		1			1	1	1		1	1
SlFBX60	1	3	1	1		2		14	1	37		1	1	2							1	3					1	1	77	3						1	1		1
SlFBX61	2					2		3		19	1	2				1	1					5		1				1	19	1						2		1	2
SlFBX62	1					1		2		38	1		3	1	1		1	1			4	6	1	1		2		3	39	2		1		1				1		1
SlFBX63								1	2	30	1	2	2		1	1			1		1	3	1			1	1	1	26		2					2	1		2
SlFBX64	2	1				1			1	34					1	1			2	2	4	4	1			1		2	34	1		2
SlFBX65	1	1	1	1		2		27	2	31			7	1		1					1	2			1			1	110	4								1
SlFBX66						1	1	2		16		2				2			1	3	4	2				1			16	1						2			2
SlFBX67	1					3		1	4	28		1			1	1				2	4			1		1		1	20					2		1		2	1
SlFBX68	1	2				2		5	1	23				1	2	2					1	2		1	1				65						2		1
SlFBX69		1	1	1		1		5	2	19			3	2	1		1			1	2	2	1				1	4	47	1	1	1		2				1
SlFBX70		1	1	1			2	4	6	28		1	4	1					1			3			1			3	45	1		1	1			1			1
SlFBX71	1					1		6	8	21			3		1			1				1		1			1		63	2	1	1	2		1		1			1
SlFBX72						4		8	2	38		1		1	1	2			1	1	1	4						2	53	3	1					1		1	1
SlFBX73	1					1		4	8	24		1	3				4				2			1				2	71				1			1	2		1
SlFBX74	1					5	1	9	3	26			2	1		3				3	6	3						2	47
SlFBX75		4	2	2				4	1	32		1	3	3	2		1		1			1						3	47			1				1			1
SlFBX76								6	3	38	1		1			1	1		1		1	6	1						81								1
SlFBX77	1						1		1	24		2						1			3	1		1			1	1	25	1						2	2	1	2
SlFBX78		2				1		6		21			9			6					1		1					1	56		1	2		2				3
SlFBX79	1					3		4		23		1					1			5	10	5	2	1	1	1		4	50			2		1		1			1
SlFBX8					1			4		32	1		1			2				1	1	6							69				8	2						2
SlFBX80	5	7			1	3	1	24	3	26		4	3	7		1				1	1	2				2			71		2	1		2		4			4
SlFBX81	2	1					1	4	3	27		1	6					1	1			1		1				4	62	1				1		1			1
SlFBX82									3	31		1	3		1	1				1	1	1						1	42	1		2	1	1		1	1	1	1
SlFBX83	2	3	1	1	1	4				24	1	1	1	1		3	1	2		1	4	4	3	3		1	1		35							1	1		1	1
SlFBX84					1	1		4	2	30		1	4			1				1	2	2				1	1	1	60	1		1		2		1			1
SlFBX85					1			3		24		2							1			4		1			1		48							2			2
SlFBX86	1	2				2	1	2		22	1	2		1						1	2	1	1		1		1	2	24					1	1	2	2	2	2	1
SlFBX87		1				1	1	1		15							1		2	1	5		1					2	23				1				1
SlFBX88								6	1	25					1			1		1	4	2		1				2	62	1
SlFBX89	1					3		2	2	34						1	1		3	1	3		1						27		1			1	1
SlFBX9					1	1		9	12	27			6							2	3	1	1		1			2	80	1		1
SlFBX90	1	7	3	3		1		4	3	30		1	1	6	2	1						2			1				25	1	2		2	3		1	1		1
SlFBX91		2						17	4	35		1	2	2		1				1	2	3						2	103		1					1		1	1
SlFBX92	1					1			1	38			1		1	2		3	1	1	2	4	1	5	1				11			1		2
SlFBX93	1	6				2		16	6	26		1	5	4	1							4				1			102	2		1				1		2	1
SlFBX94		12						2	3	27		3	2	10		3		1	1		1	2		1			1		27					1		3		3	3
SlFBX95		1	1	1				9	6	39		1	5	1				1				2		1				1	88				1		1	1		2	1	1
SlFBX96		1	1	1		1	1	2	3	27	1			2	1	1		3		3	4	3		3	1				23		1		1	1	1		1	1
SlFBX97	2					4		2	2	34		2			3	7		1	2	1	1	2		2				3	18		1			1		2			2
SlFBX98	1				1			3	4	35	1	1		1						1	2	3					1		40	1						1	1		1	1
SlFBX99	2	1			2	3				40		1	1		1		1	2		1	1	3		2			1	1	16		2	2				1	1	2	1
